# Supplementary material for: Mining Public Toxicogenomic Data Reveals Insights and Challenges in Delineating Liver Steatosis Adverse Outcome Pathways
Source: Front Genet. 2019 Oct 18;10:1007. doi: 10.3389/fgene.2019.01007 (PMC6813744; doi:10.3389/fgene.2019.01007)
Supplement: Supplementary Table S6 — Log2fold-change values for genes Fasn, Fads2, Scd1, and Me1 under 205 exposure conditions. [file Table_6.xlsx]

## Sheet: Sheet2
PROBEID	1368453_at		PROBEID	1370355_at		PROBEID	1370870_at		PROBEID	1367707_at
SYMBOL	Fads2		SYMBOL	Scd1		SYMBOL	Me1		SYMBOL	Fasn
ENTREZID	83512		ENTREZID	246074		ENTREZID	24552		ENTREZID	50671
GENENAME	fatty acid desaturase 2		GENENAME	stearoyl-Coenzyme A desaturase 1		GENENAME	malic enzyme 1, NADP(+)-dependent, cytosolic		GENENAME	fatty acid synthase
vitamin A_15 day_High	-3.44727		puromycin aminonucleoside_8 day_High	-6.18933		puromycin aminonucleoside_4 day_High	-2.86561		puromycin aminonucleoside_8 day_High	-2.92364
vitamin A_8 day_High	-3.34581		puromycin aminonucleoside_15 day_Middle	-4.92089		puromycin aminonucleoside_8 day_High	-2.78091		puromycin aminonucleoside_15 day_Middle	-2.52422
puromycin aminonucleoside_8 day_High	-3.28943		puromycin aminonucleoside_29 day_Middle	-3.31508		puromycin aminonucleoside_15 day_Middle	-2.13511		ethionamide_8 day_High	-2.341
vitamin A_4 day_High	-2.16091		ethionamide_15 day_High	-2.88268		puromycin aminonucleoside_29 day_Middle	-1.99105		puromycin aminonucleoside_4 day_High	-1.99688
ethinylestradiol_29 day_High	-2.08517		ethionamide_8 day_High	-2.73159		puromycin aminonucleoside_4 day_Middle	-1.65827		puromycin aminonucleoside_29 day_Low	-1.6391
ethinylestradiol_4 day_High	-1.9737		disulfiram_4 day_High	-2.71648		vitamin A_8 day_High	-1.27664		diltiazem_15 day_High	-1.43291
puromycin aminonucleoside_15 day_Middle	-1.54694		puromycin aminonucleoside_4 day_High	-2.70273		ethionamide_8 day_High	-1.21772		disulfiram_4 day_High	-1.40835
ethinylestradiol_4 day_Middle	-1.51327		diltiazem_15 day_High	-2.69192		puromycin aminonucleoside_4 day_Low	-1.07621		puromycin aminonucleoside_15 day_Low	-1.27076
ethinylestradiol_8 day_Low	-1.41697		bromobenzene_4 day_High	-2.47959		ethanol_15 day_Low	-0.832799		disulfiram_29 day_High	-1.16257
ethinylestradiol_8 day_High	-1.02749		tetracycline_4 day_High	-2.27038		puromycin aminonucleoside_8 day_Low	-0.738461		puromycin aminonucleoside_29 day_Middle	-1.09902
ethinylestradiol_8 day_Middle	-1.01753		bromobenzene_29 day_High	-2.25293		vitamin A_15 day_High	-0.721209		ethionamide_8 day_Middle	-1.01823
ethinylestradiol_15 day_High	-0.963256		bromobenzene_15 day_High	-1.9695		colchicine_8 day_Low	-0.701737		disulfiram_8 day_High	-1.0029
vitamin A_29 day_Low	-0.89266		hydroxyzine_29 day_High	-1.8545		puromycin aminonucleoside_8 day_Middle	-0.675409		disulfiram_15 day_High	-0.991783
ethinylestradiol_29 day_Middle	-0.89006		disulfiram_29 day_High	-1.63322		vitamin A_4 day_High	-0.666924		amiodarone_4 day_High	-0.978581
ethinylestradiol_29 day_Low	-0.881863		ethionamide_8 day_Middle	-1.43439		lomustine_8 day_High	-0.651179		puromycin aminonucleoside_4 day_Middle	-0.965047
ethinylestradiol_4 day_Low	-0.874762		bromobenzene_4 day_Middle	-1.25066		imipramine_15 day_Low	-0.620114		hydroxyzine_4 day_Low	-0.925082
amitriptyline_8 day_High	-0.860414		amitriptyline_8 day_High	-1.22457		ethionamide_8 day_Middle	-0.596998		ethanol_4 day_High	-0.898378
vitamin A_15 day_Middle	-0.847627		disulfiram_15 day_High	-1.22393		ethinylestradiol_8 day_Low	-0.583696		imipramine_15 day_Middle	-0.867041
puromycin aminonucleoside_4 day_High	-0.637953		bromobenzene_8 day_High	-1.20941		hydroxyzine_8 day_Low	-0.567692		disulfiram_29 day_Low	-0.847434
ethanol_29 day_High	-0.57367		imipramine_15 day_Middle	-1.18473		colchicine_8 day_Middle	-0.558399		puromycin aminonucleoside_4 day_Low	-0.839896
ethanol_8 day_High	-0.518657		hydroxyzine_15 day_High	-1.16486		amiodarone_8 day_Low	-0.541358		amitriptyline_8 day_High	-0.766815
hydroxyzine_8 day_High	-0.507119		imipramine_29 day_High	-1.14695		lomustine_4 day_High	-0.526897		lomustine_4 day_High	-0.761655
ethanol_4 day_High	-0.463985		amitriptyline_29 day_High	-1.10759		ethanol_4 day_High	-0.488128		hydroxyzine_15 day_High	-0.733271
puromycin aminonucleoside_8 day_Low	-0.453536		hydroxyzine_4 day_High	-1.06729		hydroxyzine_4 day_Low	-0.481241		ethanol_4 day_Low	-0.709576
vitamin A_4 day_Low	-0.431814		disulfiram_8 day_High	-1.01134		amitriptyline_8 day_Middle	-0.477731		ethionamide_8 day_Low	-0.702736
lomustine_29 day_Middle	-0.42851		tetracycline_8 day_High	-1.01039		puromycin aminonucleoside_15 day_Low	-0.465205		amitriptyline_29 day_High	-0.67965
carbon tetrachloride_29 day_Low	-0.428328		lomustine_4 day_High	-0.960604		ethanol_29 day_Low	-0.449975		colchicine_8 day_High	-0.678666
vitamin A_15 day_Low	-0.418501		tetracycline_29 day_High	-0.929577		amitriptyline_15 day_Middle	-0.422281		ethanol_15 day_Low	-0.656863
hydroxyzine_29 day_High	-0.412166		puromycin aminonucleoside_29 day_Low	-0.922809		ethanol_8 day_Middle	-0.358341		imipramine_29 day_High	-0.650617
ethinylestradiol_15 day_Middle	-0.408553		colchicine_8 day_High	-0.893577		colchicine_29 day_Low	-0.349952		disulfiram_15 day_Middle	-0.637413
hydroxyzine_15 day_High	-0.407473		imipramine_4 day_High	-0.88867		colchicine_8 day_High	-0.340031		valproic acid_15 day_Low	-0.594479
carbon tetrachloride_29 day_High	-0.369226		imipramine_8 day_High	-0.872368		ethionamide_8 day_Low	-0.329943		colchicine_29 day_High	-0.59386
colchicine_8 day_High	-0.366629		puromycin aminonucleoside_4 day_Middle	-0.767377		imipramine_15 day_Middle	-0.317154		vitamin A_4 day_High	-0.583595
lomustine_8 day_Middle	-0.354157		bromobenzene_29 day_Middle	-0.757161		ethanol_29 day_High	-0.284076		amitriptyline_15 day_High	-0.54927
hydroxyzine_8 day_Low	-0.350253		amitriptyline_15 day_High	-0.730759		lomustine_8 day_Middle	-0.278227		ethionamide_15 day_High	-0.546859
imipramine_4 day_Middle	-0.340739		bromobenzene_15 day_Middle	-0.728097		amiodarone_4 day_Low	-0.26941		hydroxyzine_4 day_High	-0.54531
imipramine_4 day_High	-0.327446		puromycin aminonucleoside_15 day_Low	-0.724159		valproic acid_4 day_Low	-0.264255		carbon tetrachloride_8 day_High	-0.536331
coumarin_15 day_Low	-0.325592		disulfiram_15 day_Middle	-0.71181		ethanol_15 day_Middle	-0.250236		colchicine_4 day_Middle	-0.49738
colchicine_29 day_Low	-0.315671		colchicine_15 day_High	-0.669414		lomustine_8 day_Low	-0.248009		diltiazem_8 day_High	-0.4932
imipramine_8 day_Low	-0.308876		hydroxyzine_8 day_High	-0.653882		coumarin_8 day_Middle	-0.233891		disulfiram_8 day_Middle	-0.486919
puromycin aminonucleoside_4 day_Middle	-0.301776		disulfiram_8 day_Middle	-0.645386		colchicine_4 day_Middle	-0.229433		valproic acid_15 day_High	-0.470286
amitriptyline_15 day_Middle	-0.300647		hydroxyzine_4 day_Low	-0.642978		bromobenzene_4 day_Low	-0.227752		amiodarone_8 day_High	-0.432865
amitriptyline_8 day_Middle	-0.284756		amiodarone_4 day_High	-0.571857		imipramine_29 day_Low	-0.223681		colchicine_29 day_Low	-0.422884
amiodarone_29 day_Low	-0.280439		valproic acid_4 day_High	-0.568349		ethanol_8 day_High	-0.222427		bromobenzene_29 day_Low	-0.420424
puromycin aminonucleoside_8 day_Middle	-0.278422		disulfiram_8 day_Low	-0.536943		hydroxyzine_29 day_Low	-0.205233		valproic acid_15 day_Middle	-0.416855
amitriptyline_4 day_High	-0.276167		disulfiram_15 day_Low	-0.528027		tetracycline_8 day_High	-0.202309		imipramine_15 day_High	-0.415888
ethanol_29 day_Middle	-0.273995		disulfiram_29 day_Low	-0.506587		vitamin A_29 day_Low	-0.191101		valproic acid_29 day_Low	-0.405124
hydroxyzine_4 day_Middle	-0.26098		ethanol_29 day_Middle	-0.479544		amitriptyline_8 day_High	-0.159618		lomustine_8 day_High	-0.396366
amitriptyline_29 day_High	-0.252738		ethionamide_8 day_Low	-0.479496		valproic acid_15 day_Low	-0.158138		lomustine_29 day_Middle	-0.394195
hydroxyzine_4 day_Low	-0.246989		amitriptyline_29 day_Middle	-0.46747		valproic acid_4 day_High	-0.146938		lomustine_4 day_Low	-0.390087
ethanol_4 day_Middle	-0.245518		ethanol_29 day_Low	-0.454517		coumarin_29 day_Low	-0.13614		disulfiram_8 day_Low	-0.376226
diltiazem_29 day_Low	-0.242663		coumarin_15 day_High	-0.447052		carbon tetrachloride_15 day_Low	-0.11246		coumarin_8 day_Middle	-0.371045
carbon tetrachloride_29 day_Middle	-0.237715		colchicine_29 day_Low	-0.44476		lomustine_29 day_Middle	-0.0846878		coumarin_29 day_Low	-0.348343
ethanol_8 day_Middle	-0.235494		ethinylestradiol_8 day_Middle	-0.438469		imipramine_8 day_Low	-0.0841371		vitamin A_15 day_Low	-0.343089
amitriptyline_8 day_Low	-0.233288		tetracycline_4 day_Middle	-0.436896		hydroxyzine_15 day_Low	-0.0800768		ethanol_29 day_Low	-0.342233
bromobenzene_29 day_High	-0.229758		diltiazem_4 day_High	-0.431856		amitriptyline_15 day_Low	-0.0753975		vitamin A_29 day_Low	-0.330463
lomustine_8 day_High	-0.229725		puromycin aminonucleoside_8 day_Middle	-0.417331		ethanol_4 day_Low	-0.0753719		carbon tetrachloride_8 day_Middle	-0.322566
colchicine_15 day_Middle	-0.217328		carbon tetrachloride_8 day_High	-0.414369		hydroxyzine_8 day_Middle	-0.0704199		bromobenzene_15 day_Middle	-0.301916
colchicine_8 day_Low	-0.215056		imipramine_15 day_High	-0.409355		ethanol_4 day_Middle	-0.062627		carbon tetrachloride_29 day_High	-0.299314
colchicine_15 day_Low	-0.188677		valproic acid_4 day_Middle	-0.408464		imipramine_29 day_Middle	-0.0601206		puromycin aminonucleoside_8 day_Middle	-0.298205
hydroxyzine_4 day_High	-0.187226		diltiazem_8 day_High	-0.407408		hydroxyzine_4 day_Middle	-0.0448293		valproic acid_29 day_Middle	-0.295759
valproic acid_15 day_Low	-0.183527		valproic acid_29 day_High	-0.401991		imipramine_15 day_High	-0.0343324		carbon tetrachloride_4 day_High	-0.284902
hydroxyzine_15 day_Low	-0.177684		ethanol_15 day_Low	-0.398472		amiodarone_4 day_Middle	-0.0272409		colchicine_8 day_Middle	-0.277759
imipramine_15 day_Middle	-0.176601		bromobenzene_29 day_Low	-0.397031		coumarin_4 day_Middle	-0.0199074		carbon tetrachloride_29 day_Middle	-0.274627
diltiazem_4 day_High	-0.162481		amitriptyline_15 day_Middle	-0.38209		ethanol_15 day_High	-0.0155409		amitriptyline_8 day_Middle	-0.264953
diltiazem_29 day_Middle	-0.147606		disulfiram_4 day_Low	-0.368886		amiodarone_4 day_High	-0.00406931		coumarin_8 day_High	-0.263889
ethanol_29 day_Low	-0.131872		amiodarone_4 day_Low	-0.363819		carbon tetrachloride_15 day_Middle	-0.00384123		ethanol_4 day_Middle	-0.261489
amiodarone_8 day_Middle	-0.125103		coumarin_29 day_Low	-0.362951		amitriptyline_29 day_Middle	0.0066778		valproic acid_4 day_High	-0.253618
imipramine_29 day_High	-0.117064		ethionamide_4 day_Middle	-0.348246		vitamin A_4 day_Low	0.0307378		coumarin_15 day_High	-0.237912
coumarin_15 day_Middle	-0.116693		disulfiram_4 day_Middle	-0.346823		coumarin_8 day_Low	0.0363643		tetracycline_15 day_Low	-0.235193
ethanol_15 day_Middle	-0.105307		hydroxyzine_15 day_Middle	-0.343122		diltiazem_4 day_Low	0.0488482		vitamin A_15 day_High	-0.223672
coumarin_15 day_High	-0.101193		valproic acid_29 day_Middle	-0.326143		amiodarone_29 day_Low	0.0681504		diltiazem_8 day_Middle	-0.221936
tetracycline_8 day_Low	-0.0973274		valproic acid_29 day_Low	-0.318882		ethinylestradiol_4 day_Low	0.0812394		ethinylestradiol_8 day_Low	-0.209137
valproic acid_4 day_Low	-0.0951982		vitamin A_29 day_Low	-0.302102		amiodarone_15 day_Low	0.082399		bromobenzene_15 day_High	-0.202552
ethanol_15 day_Low	-0.0634603		imipramine_15 day_Low	-0.274389		ethanol_29 day_Middle	0.0893623		ethanol_29 day_Middle	-0.200473
amiodarone_15 day_Middle	-0.0631484		coumarin_8 day_High	-0.269675		ethinylestradiol_8 day_Middle	0.0953067		disulfiram_15 day_Low	-0.198265
valproic acid_15 day_Middle	-0.0619294		colchicine_4 day_Middle	-0.261159		ethinylestradiol_8 day_High	0.0987101		diltiazem_8 day_Low	-0.197765
ethanol_8 day_Low	-0.061868		coumarin_8 day_Middle	-0.255436		amiodarone_8 day_Middle	0.099341		amitriptyline_15 day_Middle	-0.193121
puromycin aminonucleoside_4 day_Low	-0.0608176		lomustine_4 day_Low	-0.232538		imipramine_29 day_High	0.106419		valproic acid_29 day_High	-0.187688
imipramine_15 day_High	-0.0601894		lomustine_8 day_High	-0.227972		tetracycline_29 day_Low	0.116332		imipramine_15 day_Low	-0.186873
puromycin aminonucleoside_29 day_Middle	-0.0594003		amitriptyline_8 day_Middle	-0.225803		valproic acid_15 day_Middle	0.119778		tetracycline_8 day_High	-0.184865
coumarin_8 day_High	-0.0579446		ethionamide_29 day_Middle	-0.22201		lomustine_15 day_High	0.12172		amitriptyline_4 day_Middle	-0.183199
amiodarone_8 day_Low	-0.0556351		hydroxyzine_4 day_Middle	-0.213415		vitamin A_15 day_Low	0.128757		amitriptyline_15 day_Low	-0.177751
coumarin_29 day_Low	-0.0540949		bromobenzene_8 day_Middle	-0.19606		amiodarone_15 day_Middle	0.143759		colchicine_29 day_Middle	-0.176748
amitriptyline_15 day_High	-0.0539538		amitriptyline_4 day_High	-0.192553		tetracycline_8 day_Low	0.150579		imipramine_8 day_High	-0.174853
coumarin_8 day_Low	-0.0445617		ethinylestradiol_4 day_High	-0.192208		puromycin aminonucleoside_29 day_Low	0.151308		imipramine_29 day_Middle	-0.173804
ethionamide_8 day_Low	-0.0394833		ethionamide_15 day_Middle	-0.17102		ethionamide_29 day_Low	0.156628		bromobenzene_29 day_Middle	-0.173336
disulfiram_15 day_High	-0.0364116		amitriptyline_4 day_Middle	-0.168401		ethanol_8 day_Low	0.167601		diltiazem_4 day_Middle	-0.169343
diltiazem_29 day_High	-0.0339242		tetracycline_29 day_Low	-0.162125		ethinylestradiol_4 day_Middle	0.170889		hydroxyzine_8 day_High	-0.161074
ethanol_15 day_High	-0.0297207		amiodarone_15 day_Middle	-0.161302		hydroxyzine_15 day_Middle	0.172515		amiodarone_15 day_Middle	-0.161068
hydroxyzine_29 day_Low	-0.0255783		valproic acid_8 day_Middle	-0.16033		lomustine_4 day_Middle	0.181437		carbon tetrachloride_8 day_Low	-0.159137
coumarin_4 day_Low	-0.0237053		bromobenzene_8 day_Low	-0.158342		coumarin_15 day_Low	0.18252		carbon tetrachloride_15 day_Middle	-0.157145
coumarin_4 day_High	-0.0171763		vitamin A_15 day_Low	-0.156823		imipramine_8 day_Middle	0.203452		disulfiram_29 day_Middle	-0.139071
colchicine_15 day_High	-0.0100879		ethinylestradiol_8 day_Low	-0.145762		diltiazem_15 day_High	0.243677		amitriptyline_29 day_Low	-0.129169
imipramine_4 day_Low	-0.00361436		ethanol_29 day_High	-0.144584		coumarin_8 day_High	0.257553		bromobenzene_4 day_Middle	-0.105201
valproic acid_4 day_High	0.000972046		amitriptyline_29 day_Low	-0.134727		ethinylestradiol_4 day_High	0.259725		lomustine_8 day_Low	-0.101928
imipramine_8 day_Middle	0.00160515		bromobenzene_4 day_Low	-0.130598		valproic acid_8 day_Middle	0.261294		hydroxyzine_15 day_Middle	-0.100049
valproic acid_15 day_High	0.0213271		valproic acid_4 day_Low	-0.130331		hydroxyzine_15 day_High	0.261969		amitriptyline_8 day_Low	-0.0982986
diltiazem_8 day_Middle	0.0309759		diltiazem_8 day_Middle	-0.129485		amitriptyline_4 day_Low	0.269234		diltiazem_4 day_High	-0.0953276
colchicine_8 day_Middle	0.032955		ethanol_4 day_Low	-0.101126		hydroxyzine_4 day_High	0.278883		coumarin_8 day_Low	-0.0913423
hydroxyzine_15 day_Middle	0.0348766		ethanol_8 day_High	-0.100591		valproic acid_15 day_High	0.2821		colchicine_15 day_High	-0.0859369
imipramine_29 day_Middle	0.0374876		amiodarone_4 day_Middle	-0.0986672		lomustine_4 day_Low	0.290053		amiodarone_4 day_Low	-0.0784317
puromycin aminonucleoside_15 day_Low	0.038308		amitriptyline_15 day_Low	-0.087096		amitriptyline_8 day_Low	0.291794		lomustine_8 day_Middle	-0.0747684
ethinylestradiol_15 day_Low	0.0448498		valproic acid_15 day_Low	-0.0848712		bromobenzene_29 day_Low	0.312278		imipramine_8 day_Middle	-0.0701158
imipramine_15 day_Low	0.0494733		valproic acid_15 day_Middle	-0.0762242		coumarin_4 day_Low	0.318398		bromobenzene_29 day_High	-0.0628588
amiodarone_4 day_Low	0.049747		valproic acid_8 day_High	-0.0728402		colchicine_15 day_Middle	0.328486		coumarin_29 day_High	-0.0566295
ethanol_4 day_Low	0.0590414		amitriptyline_8 day_Low	-0.0621886		tetracycline_29 day_Middle	0.351723		hydroxyzine_4 day_Middle	-0.0545583
bromobenzene_29 day_Middle	0.0630381		tetracycline_29 day_Middle	-0.0464601		coumarin_15 day_Middle	0.365648		puromycin aminonucleoside_8 day_Low	-0.0501172
imipramine_29 day_Low	0.0638314		amitriptyline_4 day_Low	-0.0462195		disulfiram_4 day_High	0.384135		disulfiram_4 day_Low	-0.0489998
lomustine_29 day_Low	0.0647401		valproic acid_8 day_Low	-0.0388852		tetracycline_4 day_Middle	0.388269		ethanol_15 day_Middle	-0.0393456
amiodarone_15 day_Low	0.0653191		disulfiram_29 day_Middle	-0.0383435		hydroxyzine_8 day_High	0.391932		ethanol_15 day_High	-0.0326851
disulfiram_15 day_Low	0.0797016		amiodarone_29 day_Middle	-0.037989		colchicine_29 day_High	0.393496		ethanol_29 day_High	-0.0190763
carbon tetrachloride_15 day_Low	0.0818466		carbon tetrachloride_15 day_High	-0.0288406		amitriptyline_4 day_Middle	0.398203		carbon tetrachloride_4 day_Middle	-0.0190322
tetracycline_4 day_Middle	0.0822299		ethanol_8 day_Middle	-0.0274532		disulfiram_15 day_Low	0.404602		colchicine_8 day_Low	-0.0150517
diltiazem_4 day_Middle	0.0859369		colchicine_29 day_High	-0.0253217		diltiazem_8 day_Low	0.412893		amiodarone_29 day_Middle	-0.0044321
diltiazem_4 day_Low	0.0889973		hydroxyzine_8 day_Middle	-0.00455074		valproic acid_29 day_Middle	0.417609		amiodarone_4 day_Middle	-0.00354728
bromobenzene_29 day_Low	0.0890019		diltiazem_4 day_Middle	-0.00400277		colchicine_29 day_Middle	0.42039		amitriptyline_29 day_Middle	0.00139353
lomustine_29 day_High	0.0939699		coumarin_8 day_Low	-0.00230829		valproic acid_4 day_Middle	0.422283		bromobenzene_4 day_High	0.0067351
lomustine_15 day_Middle	0.101727		valproic acid_15 day_High	0.000182922		colchicine_4 day_Low	0.433615		hydroxyzine_29 day_High	0.00850765
coumarin_29 day_High	0.110081		amiodarone_8 day_Middle	0.0175617		colchicine_15 day_Low	0.44425		diltiazem_4 day_Low	0.00950834
carbon tetrachloride_4 day_Low	0.11175		puromycin aminonucleoside_8 day_Low	0.0227343		imipramine_4 day_Middle	0.45348		amiodarone_8 day_Middle	0.0263712
tetracycline_8 day_Middle	0.114202		ethanol_8 day_Low	0.0362275		amitriptyline_29 day_Low	0.456615		hydroxyzine_29 day_Low	0.0382896
hydroxyzine_29 day_Middle	0.11715		hydroxyzine_29 day_Low	0.0428075		carbon tetrachloride_29 day_Low	0.456993		ethanol_8 day_High	0.0406152
tetracycline_8 day_High	0.117324		diltiazem_8 day_Low	0.0431269		carbon tetrachloride_4 day_Middle	0.471724		tetracycline_4 day_Middle	0.0443515
tetracycline_15 day_Low	0.117777		imipramine_29 day_Middle	0.0472461		lomustine_29 day_Low	0.484036		bromobenzene_15 day_Low	0.0443822
imipramine_8 day_High	0.122759		tetracycline_15 day_Low	0.0479432		disulfiram_29 day_Low	0.48432		coumarin_15 day_Middle	0.0486866
hydroxyzine_8 day_Middle	0.123323		hydroxyzine_8 day_Low	0.0485409		diltiazem_4 day_Middle	0.488906		amiodarone_29 day_Low	0.0503642
lomustine_8 day_Low	0.124444		colchicine_15 day_Low	0.0603783		tetracycline_15 day_Low	0.49304		carbon tetrachloride_29 day_Low	0.0611344
amitriptyline_4 day_Middle	0.124495		diltiazem_15 day_Low	0.0608864		amiodarone_8 day_High	0.499746		bromobenzene_4 day_Low	0.0668861
lomustine_4 day_Middle	0.126875		amiodarone_8 day_Low	0.0697584		tetracycline_4 day_High	0.510821		valproic acid_8 day_Low	0.0685617
carbon tetrachloride_8 day_Low	0.127644		colchicine_8 day_Middle	0.0725526		imipramine_4 day_Low	0.52684		hydroxyzine_8 day_Middle	0.0979622
colchicine_29 day_Middle	0.129738		ethanol_4 day_High	0.0756318		colchicine_15 day_High	0.533597		diltiazem_15 day_Low	0.122192
carbon tetrachloride_15 day_Middle	0.132355		hydroxyzine_29 day_Middle	0.0795241		tetracycline_8 day_Middle	0.550463		valproic acid_4 day_Low	0.125422
coumarin_8 day_Middle	0.135189		lomustine_4 day_Middle	0.0811362		valproic acid_8 day_High	0.555084		tetracycline_8 day_Low	0.127215
valproic acid_4 day_Middle	0.138239		amiodarone_8 day_High	0.0942946		carbon tetrachloride_4 day_Low	0.563315		amiodarone_8 day_Low	0.134553
amitriptyline_15 day_Low	0.139463		coumarin_29 day_High	0.102843		vitamin A_15 day_Middle	0.564044		lomustine_29 day_High	0.140575
ethionamide_29 day_Low	0.142425		amiodarone_15 day_Low	0.106472		carbon tetrachloride_8 day_Low	0.566038		ethionamide_15 day_Middle	0.140776
diltiazem_15 day_High	0.148205		puromycin aminonucleoside_4 day_Low	0.111384		coumarin_15 day_High	0.567887		imipramine_4 day_High	0.141177
carbon tetrachloride_15 day_High	0.150333		carbon tetrachloride_29 day_High	0.128185		coumarin_4 day_High	0.573989		valproic acid_8 day_Middle	0.14531
valproic acid_8 day_Middle	0.152594		bromobenzene_15 day_Low	0.136375		lomustine_29 day_High	0.58145		tetracycline_29 day_High	0.147937
lomustine_4 day_High	0.158214		lomustine_15 day_High	0.151314		imipramine_8 day_High	0.598727		tetracycline_8 day_Middle	0.157724
amitriptyline_29 day_Middle	0.158688		imipramine_4 day_Low	0.164897		carbon tetrachloride_8 day_Middle	0.603608		ethionamide_4 day_Middle	0.165944
ethionamide_4 day_Low	0.158869		lomustine_8 day_Middle	0.173835		ethionamide_4 day_Middle	0.618884		lomustine_29 day_Low	0.185349
disulfiram_15 day_Middle	0.16755		lomustine_8 day_Low	0.178055		disulfiram_8 day_Low	0.627324		hydroxyzine_8 day_Low	0.186971
carbon tetrachloride_4 day_High	0.174369		colchicine_8 day_Low	0.181276		carbon tetrachloride_8 day_High	0.633714		coumarin_29 day_Middle	0.191434
valproic acid_29 day_Middle	0.182923		diltiazem_15 day_Middle	0.206426		lomustine_15 day_Middle	0.640357		tetracycline_4 day_High	0.200669
colchicine_4 day_Middle	0.185032		coumarin_29 day_Middle	0.20727		ethionamide_15 day_Middle	0.643276		ethinylestradiol_29 day_High	0.223582
amitriptyline_29 day_Low	0.188474		coumarin_4 day_Middle	0.207328		imipramine_4 day_High	0.652655		carbon tetrachloride_4 day_Low	0.233437
amiodarone_29 day_Middle	0.189797		lomustine_15 day_Middle	0.221102		diltiazem_29 day_Low	0.654342		ethionamide_4 day_Low	0.23484
diltiazem_8 day_Low	0.19654		carbon tetrachloride_8 day_Low	0.22203		disulfiram_15 day_Middle	0.657833		amiodarone_15 day_Low	0.262166
bromobenzene_15 day_High	0.199452		hydroxyzine_15 day_Low	0.223706		lomustine_15 day_Low	0.663781		ethinylestradiol_8 day_Middle	0.278059
ethionamide_15 day_Low	0.203062		amiodarone_29 day_Low	0.226133		amitriptyline_15 day_High	0.670484		amitriptyline_4 day_Low	0.279483
diltiazem_8 day_High	0.209453		ethanol_4 day_Middle	0.229815		carbon tetrachloride_4 day_High	0.690077		imipramine_8 day_Low	0.282255
colchicine_29 day_High	0.216719		ethanol_15 day_Middle	0.235035		bromobenzene_4 day_Middle	0.699346		ethanol_8 day_Middle	0.282846
carbon tetrachloride_8 day_High	0.221152		vitamin A_15 day_High	0.237992		diltiazem_15 day_Low	0.709416		lomustine_4 day_Middle	0.289742
disulfiram_8 day_High	0.224204		tetracycline_8 day_Middle	0.242357		bromobenzene_15 day_Low	0.714202		imipramine_29 day_Low	0.326591
ethionamide_15 day_Middle	0.224601		vitamin A_4 day_Low	0.251933		ethionamide_15 day_Low	0.727283		bromobenzene_8 day_Low	0.337451
diltiazem_15 day_Low	0.228493		coumarin_4 day_Low	0.270344		diltiazem_8 day_High	0.727797		ethanol_8 day_Low	0.355351
amiodarone_4 day_Middle	0.229782		carbon tetrachloride_4 day_High	0.282085		disulfiram_8 day_Middle	0.728032		vitamin A_4 day_Low	0.359148
valproic acid_8 day_High	0.254466		imipramine_4 day_Middle	0.286768		hydroxyzine_29 day_Middle	0.731947		ethionamide_29 day_Low	0.359971
bromobenzene_4 day_Low	0.266496		ethionamide_15 day_Low	0.291112		diltiazem_8 day_Middle	0.735365		vitamin A_8 day_High	0.360707
colchicine_4 day_Low	0.267518		vitamin A_4 day_High	0.291124		tetracycline_29 day_High	0.740665		coumarin_4 day_Low	0.362286
disulfiram_8 day_Low	0.272679		imipramine_8 day_Middle	0.299282		amiodarone_29 day_Middle	0.7634		coumarin_4 day_Middle	0.3738
bromobenzene_8 day_Middle	0.277849		diltiazem_4 day_Low	0.307751		bromobenzene_8 day_Low	0.771774		valproic acid_4 day_Middle	0.383967
valproic acid_29 day_High	0.283608		carbon tetrachloride_15 day_Middle	0.325348		disulfiram_4 day_Low	0.78511		vitamin A_15 day_Middle	0.384042
valproic acid_29 day_Low	0.288973		carbon tetrachloride_8 day_Middle	0.332182		coumarin_29 day_Middle	0.792731		ethinylestradiol_4 day_Low	0.40024
carbon tetrachloride_8 day_Middle	0.298524		ethinylestradiol_29 day_High	0.333089		ethionamide_4 day_Low	0.796393		disulfiram_4 day_Middle	0.401463
ethionamide_8 day_Middle	0.320577		carbon tetrachloride_4 day_Middle	0.342714		valproic acid_8 day_Low	0.803346		diltiazem_29 day_Low	0.418892
bromobenzene_8 day_High	0.321792		tetracycline_8 day_Low	0.350972		disulfiram_15 day_High	0.817637		lomustine_15 day_High	0.419842
carbon tetrachloride_4 day_Middle	0.328331		ethinylestradiol_8 day_High	0.360776		carbon tetrachloride_29 day_Middle	0.832805		carbon tetrachloride_15 day_Low	0.422153
tetracycline_4 day_High	0.339695		carbon tetrachloride_15 day_Low	0.366176		bromobenzene_15 day_Middle	0.837145		tetracycline_29 day_Low	0.428333
coumarin_4 day_Middle	0.348833		lomustine_29 day_Middle	0.366937		valproic acid_29 day_Low	0.873687		valproic acid_8 day_High	0.430276
amitriptyline_4 day_Low	0.355897		imipramine_8 day_Low	0.376891		carbon tetrachloride_15 day_High	0.928645		coumarin_15 day_Low	0.443791
lomustine_15 day_High	0.358855		amiodarone_15 day_High	0.396325		ethinylestradiol_29 day_High	0.934765		imipramine_4 day_Middle	0.462854
amiodarone_8 day_High	0.361249		colchicine_29 day_Middle	0.400496		ethionamide_29 day_Middle	0.949893		colchicine_4 day_Low	0.483283
bromobenzene_15 day_Middle	0.367384		diltiazem_29 day_Middle	0.404728		valproic acid_29 day_High	0.955774		diltiazem_29 day_Middle	0.488744
bromobenzene_15 day_Low	0.379471		coumarin_15 day_Low	0.4085		diltiazem_4 day_High	1.00255		hydroxyzine_15 day_Low	0.503273
amiodarone_4 day_High	0.383438		imipramine_29 day_Low	0.421766		diltiazem_15 day_Middle	1.01694		tetracycline_15 day_High	0.506155
puromycin aminonucleoside_29 day_Low	0.387903		colchicine_15 day_Middle	0.424344		coumarin_29 day_High	1.02625		ethinylestradiol_4 day_High	0.511573
tetracycline_29 day_Low	0.420254		lomustine_15 day_Low	0.432904		tetracycline_15 day_Middle	1.03884		ethinylestradiol_4 day_Middle	0.511631
valproic acid_8 day_Low	0.427899		diltiazem_29 day_High	0.44168		disulfiram_8 day_High	1.05309		tetracycline_29 day_Middle	0.516347
tetracycline_29 day_Middle	0.436598		coumarin_15 day_Middle	0.524183		disulfiram_29 day_High	1.05774		diltiazem_15 day_Middle	0.533006
lomustine_15 day_Low	0.453405		ethionamide_29 day_Low	0.530543		bromobenzene_8 day_Middle	1.08618		ethionamide_15 day_Low	0.547016
tetracycline_15 day_Middle	0.459115		diltiazem_29 day_Low	0.536768		diltiazem_29 day_Middle	1.10647		bromobenzene_8 day_High	0.559217
lomustine_4 day_Low	0.469718		colchicine_4 day_Low	0.549428		bromobenzene_29 day_Middle	1.14128		lomustine_15 day_Middle	0.569933
disulfiram_4 day_Low	0.474957		ethinylestradiol_4 day_Low	0.549853		hydroxyzine_29 day_High	1.14412		ethionamide_29 day_Middle	0.591464
bromobenzene_8 day_Low	0.476204		lomustine_29 day_High	0.562759		ethionamide_15 day_High	1.2013		tetracycline_15 day_Middle	0.593029
disulfiram_8 day_Middle	0.48249		amiodarone_29 day_High	0.572651		amitriptyline_29 day_High	1.31007		bromobenzene_8 day_Middle	0.658352
disulfiram_29 day_Low	0.524371		ethinylestradiol_29 day_Middle	0.597278		carbon tetrachloride_29 day_High	1.33947		diltiazem_29 day_High	0.709367
coumarin_29 day_Middle	0.524459		tetracycline_15 day_Middle	0.633056		ethinylestradiol_29 day_Low	1.34585		imipramine_4 day_Low	0.737435
bromobenzene_4 day_Middle	0.529223		ethanol_15 day_High	0.663038		amitriptyline_4 day_High	1.36383		carbon tetrachloride_15 day_High	0.740396
diltiazem_15 day_Middle	0.532449		tetracycline_15 day_High	0.664652		ethinylestradiol_15 day_High	1.37048		ethinylestradiol_8 day_High	0.798471
disulfiram_4 day_High	0.596405		ethionamide_4 day_Low	0.670532		tetracycline_15 day_High	1.39199		hydroxyzine_29 day_Middle	0.822452
ethionamide_8 day_High	0.597245		ethinylestradiol_29 day_Low	0.679943		ethinylestradiol_29 day_Middle	1.41723		amitriptyline_4 day_High	0.887017
bromobenzene_4 day_High	0.651766		carbon tetrachloride_29 day_Middle	0.690518		ethinylestradiol_15 day_Middle	1.42312		lomustine_15 day_Low	0.889894
disulfiram_29 day_Middle	0.692262		vitamin A_8 day_High	0.700746		disulfiram_29 day_Middle	1.4466		amiodarone_15 day_High	0.92213
tetracycline_29 day_High	0.784521		ethinylestradiol_4 day_Middle	0.708896		disulfiram_4 day_Middle	1.4604		colchicine_15 day_Middle	1.11936
ethionamide_29 day_Middle	0.82627		carbon tetrachloride_4 day_Low	0.725748		bromobenzene_4 day_High	1.59446		colchicine_15 day_Low	1.14597
disulfiram_4 day_Middle	0.851387		carbon tetrachloride_29 day_Low	0.831441		amiodarone_15 day_High	1.82981		coumarin_4 day_High	1.2324
tetracycline_15 day_High	0.91931		ethinylestradiol_15 day_Low	0.905478		ethinylestradiol_15 day_Low	1.8584		ethinylestradiol_29 day_Middle	1.28293
ethionamide_4 day_Middle	0.947738		coumarin_4 day_High	0.908145		diltiazem_29 day_High	1.88464		amiodarone_29 day_High	1.28623
disulfiram_29 day_High	0.953247		ethinylestradiol_15 day_Middle	1.08881		bromobenzene_8 day_High	1.89762		ethinylestradiol_29 day_Low	1.28894
ethionamide_15 day_High	1.18787		ethinylestradiol_15 day_High	1.09155		bromobenzene_15 day_High	1.99215		ethinylestradiol_15 day_Middle	1.68217
amiodarone_15 day_High	1.31347		lomustine_29 day_Low	1.10152		bromobenzene_29 day_High	2.30102		ethinylestradiol_15 day_Low	1.80378
amiodarone_29 day_High	1.52322		vitamin A_15 day_Middle	1.20194		amiodarone_29 day_High	2.77494		ethinylestradiol_15 day_High	1.84608
